# Supplementary material for: XAANTAL1 Reveals an Additional Level of Flowering Regulation in the Shoot Apical Meristem in Response to Light and Increased Temperature in Arabidopsis
Source: Int J Mol Sci. 2023 Aug 14;24(16):12773. doi: 10.3390/ijms241612773 (PMC10454237; doi:10.3390/ijms241612773)
Supplement: Supplementary file 1 [file ijms-24-12773-s001.zip]

Archive with 1 entries (1 files):
- ijms-2537731-supplementary.pdf
